# Supplementary material for: SARS-CoV-2 genomic epidemiology: data and sequencing infrastructure
Source: Future Microbiol. 2022 Jul 28:10.2217/fmb-2021-0207. doi: 10.2217/fmb-2021-0207 (PMC9332909; doi:10.2217/fmb-2021-0207)
Supplement: Supplementary file 1 [file Table_S1.xlsx]

## Sheet: Sheet1
Country	Genomes generated/1000 cases	Number of complete genomes generated (15/02/2022)	Number of Covid Cases (15/02/2022)
New Zealand	353.999	7503	21195
Vanuatu	285.714	2	7
Niger	276.203	2406	8711
East Timor	221.814	4824	21748
Gibraltar	210.875	3025	14345
Latvia	192.558	99865	518622
Luxembourg	154.251	26750	173419
Denmark	153.349	356905	2327399
Saint Kitts and Nevis	144.131	792	5495
Liberia	138.606	1020	7359
Guinea	118.28	4297	36329
United Kingdom	112.796	2064939	18306863
Iceland	106.223	9786	92127
Gabon	98.5886	4673	47399
Gambia	96.8013	1153	11911
Aruba	94.2098	3150	33436
Papua New Guinea	92.799	3571	38481
Canada	87.196	276468	3170649
Slovenia	63.3398	53698	847777
Liechtenstein	61.1217	643	10520
Sweden	60.6783	145466	2397330
Japan	51.2773	200607	3912198
Switzerland	48.4522	122449	2527214
Cambodia	48.006	5926	123443
Norway	47.5107	46886	986851
Finland	46.5226	27094	582383
Ireland	43.6826	54289	1242806
Senegal	41.7272	3564	85412
Réunion	40.96	10518	256787
Lithuania	38.278	31393	820131
Nicaragua	37.413	516	13792
Guinea-Bissau	34.9089	274	7849
Curacao	34.1088	1302	38172
United States	33.8558	2606331	76983188
Djibouti	33.7968	525	15534
Brunei	32.867	740	22515
Germany	32.1361	399167	12421126
Burkina Faso	28.77	596	20716
Benin	28.5101	757	26552
Singapore	27.9875	13140	469495
Saint Vincent and the Grenadines	26.3158	217	8246
Belgium	25.8246	88348	3421081
Australia	25.5042	64452	2527112
Antigua and Barbuda	24.6897	181	7331
Croatia	23.8605	24288	1017915
Estonia	21.6648	9175	423499
Congo	19.8123	473	23874
Trinidad and Tobago	19.3578	2323	120003
Seychelles	19.2452	744	38659
Kenya	18.3767	5926	322473
South Korea	17.9051	25161	1405246
Democratic Republic of the Congo	15.0595	1292	85793
Mauritius	14.2738	836	58569
Malta	13.2973	931	70014
Equatorial Guinea	12.9944	206	15853
Bulgaria	11.9422	12382	1036824
Chad	11.918	86	7216
Poland	11.8971	64423	5415014
Angola	11.8765	1170	98514
Bermuda	11.5737	129	11146
Malawi	11.3966	969	85025
France	10.6343	224453	21106470
Belize	9.98496	551	55183
Spain	9.81516	103601	10555197
Mexico	9.73911	51460	5283852
Saint Martin	9.68145	93	9606
Caribbean Netherlands	9.47867	4	422
Monaco	9.42246	85	9021
Austria	9.00931	20620	2288744
Portugal	9.00248	27775	3085260
Central African Republic	8.95186	127	14187
Czech Republic	8.4455	28744	3403469
Italy	8.33328	100880	12105675
South Africa	8.25935	30079	3641811
Chile	7.84535	20566	2621427
Sierra Leone	7.32218	56	7648
Maldives	7.26765	1156	159061
Nigeria	6.80272	1728	254016
Guadeloupe	6.53247	736	112668
Turkey	6.52121	84172	12907430
Saint Lucia	6.44049	142	22048
Greece	6.13773	13344	2174093
Uganda	5.88987	959	162822
Thailand	5.75563	15012	2608227
Rwanda	5.52226	714	129295
Ivory Coast	5.39954	438	81118
Ecuador	5.3297	4165	781470
South Sudan	5.26721	89	16897
Cameroon	4.96313	589	118675
Bahrain	4.89645	2271	463805
Sudan	4.80777	288	59903
Sri Lanka	4.72843	2970	628116
Mozambique	4.66393	1048	224703
Peru	4.54893	15629	3435753
Jamaica	4.38189	556	126886
Brazil	4.07777	111836	27425743
Egypt	4.05317	1844	454952
Bahamas	4.04218	133	32903
Romania	4.03619	10342	2562315
Zimbabwe	4.01934	930	231381
Saint Barthelemy	3.95257	14	3542
Bosnia and Herzegovina	3.92315	1428	363993
Indonesia	3.90502	18917	4844279
Philippines	3.89714	14175	3637280
Namibia	3.89518	610	156604
India	3.85107	164308	42665534
Costa Rica	3.83837	2906	757093
Ghana	3.59427	567	157751
Guam	3.36498	112	33284
Haiti	3.17651	95	29907
United Arab Emirates	3.03373	2634	868237
Malaysia	3.0195	9180	3040235
Zambia	2.99837	928	309502
North Macedonia	2.75246	790	287016
Suriname	2.67619	206	76975
Cyprus	2.62314	761	290110
Mali	2.44499	74	30266
Colombia	2.39336	14395	6014563
Montenegro	2.39334	542	226462
Bangladesh	2.37417	4545	1914356
Andorra	2.34249	87	37140
El Salvador	2.29444	310	135109
Barbados	2.22175	114	51311
Guatemala	2.13908	1570	733960
Comoros	2.12367	17	8005
Dominican Republic	2.02452	1152	569024
Paraguay	1.85677	1156	622585
Oman	1.76374	645	365700
Saudi Arabia	1.70514	1242	728387
Burundi	1.68857	64	37902
Panama	1.62341	1204	741651
Faroe Islands	1.46214	42	28725
Somalia	1.41205	37	26203
Argentina	1.38367	12077	8728262
Solomon Islands	1.3366	6	4489
Nepal	1.27884	1245	973541
Madagascar	1.22526	77	62844
Lebanon	1.17267	1192	1016487
Pakistan	1.16795	1733	1483798
Ethiopia	1.12086	524	467498
Vietnam	1.11436	2798	2510860
Guyana	1.01358	63	62156
Russia	1.00671	14410	14313965
Uruguay	0.961492	743	772757
Georgia	0.956729	1395	1458093
Jordan	0.920074	1351	1468360
Kuwait	0.911348	548	601307
China	0.882117	132	149640
Lesotho	0.710491	23	32372
Palau	0.638366	2	3133
Afghanistan	0.568568	97	170604
Mongolia	0.564618	500	885554
Morocco	0.559227	646	1155165
Armenia	0.474926	193	406379
Kazakhstan	0.432262	596	1378795
Moldova	0.428369	208	485563
Netherlands	0.424625	2435	5734472
Serbia	0.373165	687	1841010
Venezuela	0.352671	178	504719
Tunisia	0.319528	309	967052
Hungary	0.319148	548	1717072
Uzbekistan	0.316563	74	233761
Honduras	0.287146	116	403976
Slovakia	0.284875	356	1249673
Bolivia	0.281871	249	883382
Algeria	0.27889	73	261752
Botswana	0.254183	66	259655
Qatar	0.210946	74	350801
Albania	0.208718	56	268304
Azerbaijan	0.208007	155	745169
Myanmar	0.20301	111	546771
Belarus	0.17669	147	831966
Ukraine	0.146829	667	4542693
Iraq	0.1437	327	2275571
Iran	0.136051	926	6806265
Israel	0.131629	452	3433897
Libya	0.119069	56	470314
Tanzania	0.0897237	3	33436
Cuba	0.0716486	76	1060732
Laos	0.035964	5	139028
San Marino	n/a	n/a	13988
Eswatini	n/a	n/a	68795
Togo	n/a	n/a	36660
Tonga	n/a	n/a	141
Dominica	n/a	n/a	10311
São Tomé and Príncipe	n/a	n/a	5920
Turkmenistan	n/a	n/a	n/a
Taiwan	n/a	50182	n/a
Hong Kong	n/a	5539	n/a
Palestinian National Authority	n/a	132	n/a
Crimea	n/a	117	n/a
Nauru	n/a	n/a	n/a
Tuvalu	n/a	n/a	n/a
Cape Verde	n/a	n/a	55842
Marshall Islands	n/a	n/a	4
