# Supplementary material for: SARS-CoV-2 genomic epidemiology: data and sequencing infrastructure
Source: Future Microbiol. 2022 Jul 28:10.2217/fmb-2021-0207. doi: 10.2217/fmb-2021-0207 (PMC9332909; doi:10.2217/fmb-2021-0207)
Supplement: Supplementary file 2 [file Table_S2.xlsx]

## Sheet: Sheet1
Country	Complete SARS-CoV-2 genomes uploaded from LMICs to the GISAID database up to 15/02/2022
India	164308
Indonesia	18917
Philippines	14175
Kenya	5926
Nigeria	4825
Bangladesh	4543
Papua New Guinea	3571
Senegal	3564
Sri Lanka	2970
Vietnam	2798
Cambodia	2435
Ghana	2406
Egypt, Arab Rep.	1844
Pakistan	1733
Congo, Dem. Rep.	1292
Nepal	1245
Angola	1165
Gambia, The	1153
Mozambique	1048
Malawi	969
Uganda	959
Zambia	928
Madagascar	792
Benin	757
Zimbabwe	730
Rwanda	714
Ukraine	667
Morocco	646
Burkina Faso	596
Iran, Islamic Rep.	590
Cameroon	589
Belize	551
Eswatini	532
Djibouti	525
Ethiopia	524
Nicaragua	516
Mongolia	500
Congo, Rep.	473
Togo	358
Timor-Leste	356
El Salvador	310
Tunisia	309
Côte d'Ivoire	267
Bolivia	249
Cabo Verde	243
Sudan	199
Niger	132
Central African Republic	127
Kyrgyz Republic	122
Honduras	116
Guinea-Bissau	112
Myanmar	111
Afghanistan	97
Haiti	95
South Sudan	89
Liberia	77
Mali	74
Uzbekistan	74
Algeria	73
Burundi	64
West Bank and Gaza	63
Sierra Leone	56
Guinea	52
Chad	41
Somalia	37
Lesotho	23
Comoros	17
Solomon Islands	6
Tanzania	2
Vanuatu	2
Bhutan	0
Eritrea	0
Kiribati	0
Korea, Dem. People's Rep.	0
Lao PDR	0
Mauritania	0
Micronesia, Fed. Sts.	0
Samoa	0
São Tomé and Principe	0
Syrian Arab Republic	0
Tajikistan	0
Yemen, Rep.	0
